# Supplementary material for: Hierarchical Heterojunctions of Metal Sulfide WS2 Nanosheets/Metal Oxide In2O3 Nanofibers for an Efficient Detection of Formaldehyde
Source: Nanomaterials (Basel). 2024 Oct 24;14(21):1702. doi: 10.3390/nano14211702 (PMC11547418; doi:10.3390/nano14211702)
Supplement: Supplementary file 1 [file nanomaterials-14-01702-s001.zip]

Archive with 1 entries (1 files):
- nanomaterials-3261411-supplementary.pdf
